# Supplementary material for: Geographic Variation in Floral Color and Reflectance Correlates With Temperature and Colonization History
Source: Front Plant Sci. 2020 Jun 30;11:991. doi: 10.3389/fpls.2020.00991 (PMC7340105; doi:10.3389/fpls.2020.00991)
Supplement: Supplementary file 2 [file Table_1.xlsx]

## Sheet: Sheet1
Population	Latitude	Longitude	Km from Refugium	Small Bee visitation rate	Bombus visitation rate	Mean Petal Brightness	Peak NIR Reflectance	Peak Blue Reflectance	Summer Precipitation (mm)	Summer Temperature °C	Bombus X coordinate	Bombus Y coordinate	Osmia X coordinate	Osmia Y coordinate
AL_2012	32.2672	-85.9508	574.412	1.70794	0.482784	25.6622	42.8351	33.3909	335	26.3	0.117245	0.256379	0.111507	0.258169
AL_79	32.9293	-88.2082	625.245	1.28171	0.6	24.1604	39.2887	31.9106	310	26.3	0.185021	0.288124	0.159871	0.279849
AL_BG	34.6558	-86.517	378.088	2.48492	0.552381	24.7752	40.6045	31.2569	310	24.6	0.101175	0.242854	0.0764897	0.228658
AR_125	36.0325	-92.7162	830.578	26.538	13.5825	22.2678	39.2542	29.0324	256	24.7	0.104717	0.288526	0.0874843	0.282676
AR_56	36.2269	-91.3865	709.08	29.7135	0.930952	24.287	42.5044	31.4238	256	25	0.105571	0.282319	0.0931351	0.275809
IA_10	42.0728	-93.6725	1036.84	4.43704	0.1	22.5212	39.2491	29.5007	335	22	0.076145	0.277087	0.0614715	0.270849
IN_46	39.1486	-86.3991	346.688	7.37116	4.61111	21.2859	36.0566	28.1295	306	22.9	0.173259	0.309459	0.155328	0.306125
IN_77	38.1073	-87.0071	331.467	1.77222	0.578039	24.4844	40.7391	31.9956	302	24	0.147473	0.276975	0.1235	0.267023
KS_60	38.9714	-95.5213	1075.04	2.97722	1.36823	26.544	45.3887	34.3187	334	24.5	0.102719	0.255474	0.0872342	0.250295
KY_51	37.9382	-84.2456	121.081	12.4721	0.331633	26.0636	42.4622	32.9093	323	23.1	0.125431	0.237318	0.111288	0.234884
MI_126	42.3209	-85.3421	610.505	5.74416	0.71567	24.1501	42.2171	30.9391	272	21	0.0953871	0.270811	0.0800222	0.266756
MI_127	41.9233	-86.5834	606.204	13.0934	0.0972222	22.2352	36.2022	29.976	276	21.5	0.14822	0.286433	0.132986	0.283629
MN_117	44.9008	-93.1925	1194.98	3.21169	1.39469	22.6187	38.6014	29.2455	307	21.3	0.0599831	0.255255	0.0490406	0.250108
MN_118	45.0257	-95.888	1366.48	8.72863	0.0666667	22.691	40.1226	29.3738	251	20.8	0.0782389	0.277427	0.063259	0.271684
MO_115	38.9299	-92.0117	775.421	72.7804	0.748677	23.8471	41.7174	30.2128	292	23.8	0.0472858	0.246004	0.0280307	0.237135
MO_116	36.7647	-91.2671	691.066	25.1115	4.69524	24.3326	43.0965	31.4327	275	23.9	0.0509676	0.259029	0.0345934	0.249568
MO_49	38.4711	-91.1036	687.474	15.2577	1.09458	23.7672	41.4444	30.6471	273	24	0.0995313	0.275366	0.0871755	0.276692
MO_57	37.8538	-92.2176	774.998	7.98297	1	24.9128	41.8612	32.9431	285	23.9	0.120361	0.264958	0.0978899	0.254541
OH_119	39.8855	-83.9967	321.709	3.33688	0.0416667	22.7659	39.3773	29.2711	285	22.4	0.167437	0.29739	0.150408	0.29488
OH_64	41.1147	-81.5181	487.101	10.0504	0.418288	23.3178	40.9451	29.9517	278	21	0.144934	0.28545	0.128641	0.283876
OK_61	33.9464	-94.5669	1058.36	5.92422	0	22.8588	41.6266	28.3916	277	26.4	0.0696233	0.268035	0.0556692	0.262869
PA_27	41.008	-80.0833	533.569	6.58613	0.652525	20.5412	35.8069	26.4568	311	19.8	0.170926	0.303852	0.154034	0.302461
TN_19	35.7583	-88.0687	432.02	5.69418	4.99602	23.186	39.8575	30.1767	309	24.4	0.140646	0.298664	0.120606	0.289836
WI_128	43.1496	-90.045	879.921	5.06426	0.121212	20.4995	34.3741	27.1681	299	20.6	0.104696	0.286618	0.0869892	0.279998
